# Supplementary material for: Sequential cooperative spectrum sensing in the presence of dynamic Byzantine attack for mobile networks
Source: PLoS One. 2018 Jul 5;13(7):e0199546. doi: 10.1371/journal.pone.0199546 (PMC6033420; doi:10.1371/journal.pone.0199546)
Supplement: S4 Fig — (ZIP) [file pone.0199546.s004.zip]

Archive with 2 entries (2 files):
- S4B_Fig.pdf
- S4A_Fig.pdf
